# Supplementary material for: Molecular Characterization of Novel Mycoviruses in Seven Umbelopsis Strains
Source: Viruses. 2022 Oct 25;14(11):2343. doi: 10.3390/v14112343 (PMC9694724; doi:10.3390/v14112343)
Supplement: Supplementary file 1 [file viruses-14-02343-s001.zip]

Archive with 6 entries (6 files):
- Supplementary Data 1_fasta.pdf
- Supplementary Figure S1.pdf
- Supplementary Figure S2-S7.pdf
- Supplementary Table S1.pdf
- Supplementary Table S2.pdf
- Supplementary Table S3.pdf
